# Supplementary material for: Functional analysis of polyketide synthase genes in the biocontrol fungus Clonostachys rosea
Source: Sci Rep. 2018 Oct 9;8:15009. doi: 10.1038/s41598-018-33391-1 (PMC6177402; doi:10.1038/s41598-018-33391-1)
Supplement: Supplementary file 2 — Supplementary Table S1 [file 41598_2018_33391_MOESM2_ESM.xlsx]

## Sheet: Table S1
Cluster details
antismash prediction						BLAST P in C. rosea genome protein database		Cluster blast
Type of polyketide	Scaffold	antiSMASH BGC prediction	Location (nt.)	Size in bp	Cluster finder probablity	C. rosea PKS gene in cluster	C. rosea Protein ID	Homology gene cluster (top 3 clusters are shown)	Homologous known gene cluster
T1pks	1	9	3387509 - 3437947	50438	0.9082	PKS3	BN869_T00000911_1	DF933820_c2: Talaromyces cellulolyticus DNA, scaffold: scf tce0 024, strain... (11% of genes show similarity) KE145368_c4: Glarea lozoyensis ATCC 20868 chromosome Unknown GLAREA4, whole... (18% of genes show similarity) CH408030_c8: Chaetomium globosum CBS 148.51 scaffold 2 genomic scaffold, wh... (18% of gens show similarity)
T1pks	14	49	144145 - 192743	48598	0.9812	PKS24	BN869_T00005452_1	FO904940_c6: Podospora anserina genomic DNA, chromosome 5. (20% of genes show similarity) CU633457_c6: Podospora anserina S mat+ genomic DNA chromosome 5, superconti... (20% of genes show similarity) AF155773_c1: Gibberella moniliformis fumonisin biosynthetic gene cluster, c... (13% of genes show similarity
T1pks	15	52	637085 - 684345	47260	0.9252	PKS28	BN869_T00005753_1	JOMC01000008_c1: Aspergillus ustus strain 3.3904 AUSC 8, whole genome shotg... (11% of genes show similarity) DS027050_c3: Aspergillus clavatus NRRL 1 1099423829796 genomic scaffold, wh... (17% of genes show similarity) CH476607_c3: Aspergillus terreus NIH2624 scaffold 14 genomic scaffold, whol... (17% of genes show similarity)
T1pks	20	63	385765 - 433184	47419	0.961	PKS4	BN869_T00006898_1	BGC0001338: Citrinin biosynthetic gene cluster (12% of genes show similarity) BGC0000027: Azaphilone biosynthetic gene cluster (12% of genes show similarity) DS995902_c3: Penicillium marneffei ATCC 18224 scf 1105668340752 genomic sca... (12% of gen show similarity	BGC0001338, citrinin biosynthetic gene cluster from Monascus ruber BGC0000027: Azaphilone biosynthetic gene cluster from Monascus azaphilone
T1pks	21	67	151824 - 211335	59511	0.9841	PKS7	BN869_T00008884_1	DS231620_c1: Pyrenophora tritici-repentis Pt-1C-BFP supercont1.6 genomic sc... (37% of genes show similarity) FP929125_c1: Leptosphaeria maculans JN3 lm SuperContig 21 v2 genomic superc... (37% of genes show similarity) JYNM01000640_c1: Penicillium solitum strain RS1 scf7180000043397, whole gen... (37% of gene show similarity
T1pks	21	67	151824 - 211335	59511	0.9841	PKS9	BN869_T00006567_1	DS231620_c1: Pyrenophora tritici-repentis Pt-1C-BFP supercont1.6 genomic sc... (37% of genes show similarity) FP929125_c1: Leptosphaeria maculans JN3 lm SuperContig 21 v2 genomic superc... (37% of genes show similarity) JYNM01000640_c1: Penicillium solitum strain RS1 scf7180000043397, whole gen... (37% of gene show similarity)
T1pks	22	76	729420 - 777015	47595	0.9115	PKS18	BN869_T00007381_1	KL648574_c1: Stachybotrys chartarum IBT 7711 unplaced genomic scaffold scaf... (12% of genes show similarity) KL651482_c1: Stachybotrys chartarum IBT 40293 unplaced genomic scaffold sca... (12% of genes show similarity) KL657647_c1: Stachybotrys chartarum IBT 40288 unplaced genomic scaffold sca... (12% of gene show similarity)
T1pks	23	78	319302 - 367840	48538	0.8827	PKS21	BN869_T00007502_1	GG698909_c1: Nectria haematococca mpVI 77-13-4 chromosome 8 genomic scaffol... (15% of genes show similarity) ABDF02000002_c1: Trichoderma virens Gv29-8 TRIVIscaffold 2, whole genome sh... (15% of genes show similarity) JMSE01000620_c1: Colletotrichum sublineola strain TX430BB Scaffolds0620.1, ... (23% of genes show similarity
T1pks	27	93	628186 - 676626	48440	0.8906	PKS6	BN869_T00008325_1	JPJY01000093_c1: Pseudogymnoascus sp. VKM F-4515 (FW-2607) contig 93, whole... (13% of genes show similarity) JPKA01000047_c1: Pseudogymnoascus sp. VKM F-4517 (FW-2822) contig 47, whole... (13% of genes show similarity) ABDF02000086_c4: Trichoderma virens Gv29-8 TRIVIscaffold 86, whole genome s... (13% of gen show similarity)
T1pks	35	113	468455 - 514585	46130	0.8945	PKS27	BN869_T00009545_1	KK209988_c1: Trichophyton rubrum MR1459 unplaced genomic scaffold supercont... (16% of genes show similarity) GG700648_c6: Trichophyton rubrum CBS 118892 genomic scaffold supercont2.1, ... (12% of genes show similarity) CDHN01000002_c3: Torrubiella hemipterigena genome assembly Allpaths-LG, sca... (8% of genes show similarity)
T1pks	38	117	81987 - 130718	48731	0.9771	PKS22	BN869_T00009884_1	KN832882_c2: Oidiodendron maius Zn unplaced genomic scaffold scaffold 13, w... (22% of genes show similarity) CVQH01024750_c1: Verticillium longisporum genome assembly vl1.denovo.v1, sc... (11% of genes show similarity) CVQI01027779_c1: Verticillium longisporum genome assembly vl2.denovo.v1, sc... (11% of gene show similarity)
T1pks	40	122	38158 - 86186	48028	0.9658	PKS23	BN869_T00010141_1	CDHN01000002_c3: Torrubiella hemipterigena genome assembly Allpaths-LG, sca... (10% of genes show similarity) CABT02000006_c1: Sordaria macrospora k-hell, WGS project CABT00000000 data,... (7% of genes show similarity) KI912114_c2: Pestalotiopsis fici W106-1 unplaced genomic scaffold PFICI Scf... (5% of genes show similarity)
T1pks	40	124	374805 - 422919	48114	0.986	PKS20	BN869_T00010238_1	GG698925_c1: Nectria haematococca mpVI 77-13-4 chromosome 6 genomic scaffol... (8% of genes show similarity) AM270239_c1: Aspergillus niger contig An11c0220, genomic contig. (8% of genes show similarity) DF126500_c1: Aspergillus kawachii IFO 4308 DNA, contig: scaffold00054, whol... (8% of genes show similarity)
T1pks	42	130	178184 - 232372	54188	0.9403	PKS29	BN869_T00010453_1	KN832882_c2: Oidiodendron maius Zn unplaced genomic scaffold scaffold 13, w... (16% of genes show similarity) BAUL01000348_c1: Byssochlamys spectabilis No. 5 DNA, contig: PVAR5 00094 1,... (11% of genes show similarity) CM001196_c6: Mycosphaerella graminicola IPO323 chromosome 1, whole genome s... (11% of gene show similarity)
T1pks	44	134	163478 - 216941	53463	0.9503	PKS2	BN869_T00010693_1	BGC0001404: Penicillium chrysogenum Sorbicillin biosynthetic gene cluster (71% of genes show similarity) JPKY01000049_c1: Acremonium chrysogenum ATCC 11550 scaffold49, whole genome... (44% o f gene show similarity BGC0001143: Azanigerone biosynthetic gene cluster (28% of genes show similarity)	BGC0001404; Sorbicillin biosynthetic gene cluster from Penicillium chrysogenum BGC0001143; Azanigerone biosynthetic gene cluster from Aspergillus niger
T1pks	44	134	163478 - 216941	53463	0.9503	PKS12	BN869_T00010694_1	BGC0001404: Penicillium chrysogenum Sorbicillin biosynthetic gene cluster (71% of genes show similarity) JPKY01000049_c1: Acremonium chrysogenum ATCC 11550 scaffold49, whole genome... (44% o f gene show similarity) BGC0001143: Aspergillus niger Azanigerone biosynthetic gene cluster (28% of genes show similarity)	BGC0001404; Sorbicillin biosynthetic gene cluster from Penicillium chrysogenum BGC0001143, Azanigerone biosynthetic gene cluster from Aspergillus niger
T1pks	47	142	92885 - 140583	47698	0.904	PKS8	BN869_T00011033_1	JH793683_c1: Magnaporthe oryzae Y34 unplaced genomic scaffold Y34 scaffold0... (50% of genes show similarity) JH795712_c1: Magnaporthe oryzae P131 unplaced genomic scaffold P131 scaffol... (50% of genes show similarity) CH476607_c3: Aspergillus terreus NIH2624 scaffold 14 genomic scaffold, whol... (75% of genes show similarity)
T1pks	64	168	125537 - 174248	48711	0.9732	PKS25	BN869_T00012373_1	KB707678_c1: Botryotinia fuckeliana BcDW1 unplaced genomic scaffold Scaffol... (33% of genes show similarity) KL660339_c1: Stachybotrys chlorohalonata IBT 40285 unplaced genomic scaffol... (33% of genes show similarity) JOWA01000114_c1: Scedosporium apiospermum strain IHEM 14462 SEQ SAPIO 0114,... (50% of genes show similarity)
T1pks	81	180	70756 - 118040	47284	0.9833	PKS10	BN869_T00013077_1	ABDF02000091_c2: Trichoderma virens Gv29-8 TRIVIscaffold 91, whole genome s... (15% of genes show similarity) JZEE01000199_c1: Aspergillus parasiticus SU-1 254, whole genome shotgun seq... (10% of genes show similarity) CM001231_c8: Magnaporthe oryzae 70-15 chromosome 1, whole genome shotgun se... (10% of gene show similarity
T1pks	91	186	58383 - 103157	44774	0.9452	PKS13	BN869_T00013279_1	JZDT01000892_c1: Aspergillus flavus AF70 59, whole genome shotgun sequence. (20% of genes show similarity) AY007564_c1: Saccharopolyspora spinosa probable lysR-type transcriptional r... (20% of genes show similarity) KT067736_c1: Nannocystis sp. MB1016 nannocystin gene cluster, complete sequ... (26% of genes show similarity)
T1pks	92	188	65970 - 102109	36139	0.9817	PKS16	BN869_T00013307_1	KE148146_c4: Ophiostoma piceae UAMH 11346 chromosome Unknown scf01, whole g... (20% of genes show similarity) JOMC01000036_c2: Aspergillus ustus strain 3.3904 AUSC 36, whole genome shot... (20% of genes show similarity) KI440849_c1: Sporothrix schenckii ATCC 58251 unplaced genomic scaffold supe... (20% of genes show similarity)
T1pks	94	190	10619 - 58002	47383	0.985	PKS19	BN869_T00013339_1	FJ977165_c1: Alternaria brassicicola strain MUCL 202097 depudecin gene clus... (66% of genes show similarity BGC0000046: Depudecin biosynthetic gene cluster (50% of genes show similarity) BGC0000120: Patulin biosynthetic gene cluster (33% of genes show similarity)	FJ977165.1; Depudecin biosynthetic gene cluster from Alternaria brassicicola BGC0000046, Depudecin biosynthetic gene cluster from Alternaria brassicicola BGC0000120, Patulin biosynthetic gene cluster from Penicillium expansum
