# Supplementary material for: Functional analysis of polyketide synthase genes in the biocontrol fungus Clonostachys rosea
Source: Sci Rep. 2018 Oct 9;8:15009. doi: 10.1038/s41598-018-33391-1 (PMC6177402; doi:10.1038/s41598-018-33391-1)
Supplement: Supplementary file 3 — Supplementary Table S2 [file 41598_2018_33391_MOESM3_ESM.xlsx]

## Sheet: Table S2
	ORF description of the genes in BGCs
antiSMASH analysis/smCOG prediction						BlastP/PFAM analysis
BGC	PKS gene	Predicted genes classification*	Putative domain/Function	smCOG ID	E- value	Domain ID	E- value (highest)	C. rosea protein ID	Putative conserved domain/Function
BGC9		Other gene				PF06985	3.3e-16	BN869_T00000459_1	Heterokaryon incompatibility protein (HET)
		Transport-related gene	Drug resistance transporter, EmrB/QacA	SMCOG1005	2.1e-65	PF07690	2.4e-32	BN869_T00000908_1	Major facilitator superfamily
		Additional biosynthetic gene	Alpha/beta hydrolase domain-containing protein (Hydrolase)	SMCOG106	8.2e-12	PF00135	3.2e-21	BN869_T00000909_1	Carboxylesterase family
	pks3	Core biosynthetic gene	Beta-ketoacyl synthase (Polyketide synthase)	SMCOG106	7.776e-25			BN869_T00000911_1	Polyketide synthase
		Transport-related gene	Major facilitator superfamily	SMCOG1137	1.9e-94	PF07690	1.6e-18	BN869_T00000912_1	Major facilitator superfamily
		Regulatory gene				PF11951	4.6e-13	BN869_T00000913_1	Fungal transcription factor regulatory middle homology region
		Additional biosynthetic gene	Dioxygenase TauD/TfdA (Oxidoreductase)	SMCOG1046	1.131e-05	PF02668	3.4e-32	BN869_T00000914_1	Taurine catabolism dioxygenase TauD, TfdA family
		Other gene						BN869_T00000915_1	Hypothetical protein
		Other gene				PF11563	1.8e-53	BN869_T00000916_1	Protoglobin
		Additional biosynthetic gene	2` 3`-cyclic-nucleotide 2`-phosphodiesterase (Hydrolase)	SMCOG1283	1.1e-84	PF02872	4e-35	BN869_T00000917_1	5'-nucleotidase, C-terminal domain
BGC49
		Transport-related gene	Major facilitator superfamily	SMCOG1106	1.9e-60	PF07690	2.8e-27	BN869_T00005447_1	Major facilitator superfamily
		Other gene				PF04479	3.8e-24	BN869_T00005448_1	RTA1 like protein
		Other gene				PF00648	6.3e-37	BN869_T00005450_1	Peptidase C2 (Calpain family cysteine protease)
		Other gene						BN869_T00005451_1	Hypothetical protein
	pks24	Core biosynthetic gene	Beta-ketoacyl synthase (Polyketide synthase)	SMCOG1022	1.9778e-34			BN869_T00005452_1	Polyketide synthase
		Additional biosyhnthetic gene	Cytochrome P450	SMCOG1034	7.02e-43	PF00067	1.6e-29	BN869_T00005453_1	Cytochrome P450
		Transport-related gene	Drug resistance transporter, EmrB/QacA	SMCOG1005	3e-65	PF07690	9.7e-40	BN869_T00005454_1	Major facilitator superfamily
		Other gene				PF08450	4.7e-10	BN869_T00005455_1	SMP-30/Gluconolaconase/LRE-like region
BGC52		Transport-related gene				PF01490	3.22e-22	BN869_T00009706_1	Transmembrane amino acid transporter protein
		Other gene				PF00646	1.6e-07	BN869_T00005750_1	F-box protein
		Other gene				PF00168	1.4e-08	BN869_T00005751_1	C2 domain
		Additional biosynthetic gene	Short-chain dehydrogenase/reductase (SDR ) (Oxidoreductase)	SMCOG1001	2.4e-33	PF00106	3.6e-19	BN869_T00005752_1	Short-chain dehydrogenases/reductases family (SDR)
		Additional biosynthetic gene	Dioxygenase TauD/TfdA (Oxidoreductase)	SMCOG1121	7.3e-08	PF02668	1.1e-36	BN869_T00006255_1	Taurine catabolism dioxygenase TauD, TfdA family
	pks28	Core biosynthetic gene	Malonyl CoA-acyl carrier protein transacylase (Polyketide synthase)	SMCOG1021	4.1e-46			BN869_T00005753_1	Polyketide synthase
		Additional biosynthetic gene	Aldo/keto reductase family (Oxidoreductase)	SMCOG1039	2.016e-37	PF00248	2.1e-38	BN869_T00005754_1	Aldo-keto reductase family
		Transport-related gene	Major facilitator transporter	SMCOG1106	9.1e-92	PF07690	9.5e-27	BN869_T00005755_1	Major facilitator transporter
		Other gene						BN869_T00005756_1	Hypothetical Protein
		Other gene				PF01814	0.0031	BN869_T00005757_1	Hemerythrin
PKS63		Other gene						BN869_T00011367_1	Hypothetical protein
		Other gene				PF01083	6.2e-35	BN869_T00006896_1	Cutinase
		Additional biosynthetic gene				PF03959	6.3e-21	BN869_T00006897_1	Serine hydrolase
	pks4	Core biosynthetic gene	Beta-ketoacyl synthase (Polyketide synthase)	SMCOG1022	6.2e-58			BN869_T00006898_1	Polyketide synthase
		Additional biosynthetic gene	Hypothetical protein	SMCOG1092	2.1e-110	PF00743	1.3e-13	BN869_T00006899_1	Flavin-containing monooxygenase (FMO)
		Additional biosynthetic gene				PF01634	1.1e-29	BN869_T00006901_1	ATP phosphoribosyltransferase
		Regulatory gene				PF04082	0.00021	BN869_T00006903_1	Fungal specific transcription factor domain
BGC67		Other gene				1.56e-159	PF00069	BN869_T00004954_1	Serine/Threonine Kinase
		Other gene						BN869_T00007039_1	Hypothetical protein
	pks7	Core biosynthetic gene	Beta-ketoacyl synthase (Polyketide synthase)	SMCOG1022	1.462e-52			BN869_T00008884_1	Polyketide synthase
		Additional biosynthetic gene				PF13641	3.7e-06	BN869_T00007042_1	Glycosyltransferase like family 2
	pks9	Core biosynthetic gene	Beta-ketoacyl synthase (Polyketide synthase)	SMCOG1022	2.3e-44			BN869_T00006567_1	Polyketide synthase
		Transport-related gene				PF07690	1.6e-13	BN869_T00007043_1	Major facilitator transporter
		Additional biosynthetic gene				PF02458	2.1e-10	BN869_T00013758_1	Transferase family
		Other gene				PF05153	4.2e-11	BN869_T00007045_1	Myo-inositol oxygenase
		Additional biosynthetic gene	Short-chain dehydrogenase (Oxidoreductase)	SMCOG1001	8.4e-17	PF00106	4.5e-07	BN869_T00007047_1	Short-chain dehydrogenase
		Regulatory gene	NmrA family protein	SMCOG1199	3.2e-15)	PF05368	3.9e-09	BN869_T00007048_1	NmrA family protein
		Additional biosynthetic gene				PF15508	8.9e-08	BN869_T00007051_1	beta subunit of N-acylethanolamine-hydrolyzing acid amidase
BGC76		Additional biosynthetic gene	Glutathione S-transferase (Glutathione S-transferases)	SMCOG1193	1.5e-47	PF00043	1.8e-09	BN869_T00007378_1	Glutathione S-transferase, C-terminal domain
		Additional biosynthetic gene	Alpha/beta hydrolase domain containing protein (Hydrolase)	SMCOG1066	2e-09	PF00135	1.7e-59	BN869_T00007379_1	Carboxylesterase family
		Additional biosynthetic gene	AMP dependent synthetase and_ligase	SMCOG1002	1.9e-50	PF00501	6.2e-73	BN869_T00007380_1	AMP-binding enzyme
	pks18	Core biosynthetic gene	Beta-ketoacyl synthase (Polyketide synthase)	SMCOG1022	6.4e-60			BN869_T00007381_1	Polyketide synthase
		Regulatory gene				PF00172	1.66e-08	BN869_T00007384_1	Fungal Zn(2)-Cys(6) binuclear BGC domain
		Additional biosynthetic gene	NADH:flavin oxidoreductase/NADH oxidase (Oxidoreductase)	SMCOG1217	1.1e-92	PF00724	1.7e-62	BN869_T00007385_1	NADH:flavin oxidoreductase / NADH oxidase family
		Regulatory gene				PF08601	0.0017	BN869_T00007386_1	Transcription factor PAP1
BGC78		Other gene						BN869_T00007496_1	Hypothetical protein
		Other gene				PF07110	6.82e-06	BN869_T00007497_1	EthD superfamily
		Other gene						BN869_T00013159_1	Hypothetical protein
		Additional biosynthetic gene	Methyltransfase_3	SMCOG1248	1.8e-24	PF01596	1.8e-24	BN869_T00007499_1	O-methyltransferase
		Other gene				PF12044	2.8e-98	BN869_T00007500_1	Putative peptidase family
		Other gene				IPR024311	1.9e-10	BN869_T00007501_1	Lipocalin-like domain
	pks21	Core biosynthetic gene	Beta-ketoacyl synthase (Polyketide synthase)	SMCOG1022	1.554e-50			BN869_T00007502_1	Polyketide synthase
		Additional biosynthetic gene				PF03959	1.2e-09	BN869_T00007503_1	Serine hydrolase (FSH1)
		Additional biosynthetic gene	Alpha/beta hydrolase domain-containing_protein (Hydrolase)	SMCOG1066	4.7e-64	PF07859	3.7e-47	BN869_T00013401_1	alpha/beta hydrolase fold
		Transport-related gene	Major facilitator transporter	SMCOG1106	1.3056e-47	PF07690	1.6e-05	BN869_T00007505_1	Major facilitator transporter
		Additional biosynthetic gene				PF15979	4.6e-05	BN869_T00007506_1	Glycosyl hydrolase family 115
BGC93		Additional biosynthetic gene				PF00295	1.2e-37	BN869_T00008321_1	Glycoside hydrolase family 28
		Additional biosynthetic gene				PF01613	6.9e-16	BN869_T00008322_1	Flavin reductase like domain
		Additional biosynthetic gene				PF13622	8.7e-34	BN869_T00008323_1	Thioesterase family protein
		Additional biosynthetic gene	Putative esterase	SMCOG1104	7.9e-10	PF00756	2.4e-06	BN869_T00008324_1	Putative esterase
		Additional biosynthetic gene				PF01979	1.7e-27	BN869_T00000923_1	Amidohydrolase family
	pks6	Core biosynthetic gene	Beta-ketoacyl synthase (Polyketide synthase)	SMCOG1022	1.958e-50)			BN869_T00008325_1	Polyketide synthase
		Additional biosynthetic gene				PF03632	7.5e-15	BN869_T00008327_1	Glycoside hydrolase family 65
		Additional biosynthetic gene	Alpha/beta hydrolase (Hydrolase)		2.2e-06	PF00561	4.8e-07	BN869_T00010599_1	Alpha/beta hydrolase
		Additional biosynthetic gene	Enoyl-CoA hydratase/isomerase (Isomerase)	SMCOG1023	4.7e-41	PF03313	1e-85	BN869_T00008328_1	Enoyl-CoA hydratase/isomerase
BGC113		Other gene				PF01083	2.2e-51	BN869_T00009540_1	Cutinase
		Additional biosynthetic gene	NAD-dependent epimerase/dehydratase (Oxidoreductase)	SMCOG1010	2.52e-20	PF01370	1e-08	BN869_T00009541_1	NAD dependent epimerase/dehydratase family
		Additional biosynthetic gene	8-amino-7-oxononanoate synthase (Transferases)	SMCOG1109	2.8e-84	PF00155	2.4e-26	BN869_T00009544_1	Aminotransferase class I and II
	pks27	Core biosynthetic gene	Malonyl CoA-acyl carrier protein transacylase (Polyketide synthase)	SMCOG1021	9.8e-43			BN869_T00009545_1	Polyketide synthase
		Additional biosynthetic gene	Short-chain dehydrogenase/reductase SDR (Oxidoreductase)	SMCOG1001	6.5e-15	PF00106	5.6e-46	BN869_T00009546_1	Short-chain dehydrogenases/reductases family (SDR)
		Other gene						BN869_T00009547_1	Hypothetical protein
		Additional biosynthetic gene				PF03171	8.8e-12	BN869_T00009548_1	2OG-Fe(II) oxygenase superfamily
		Transport-related gene	MFS transporter	SMCOG1106	4.9e-44	PF07690	9.2e-27	BN869_T00009549_1	MFS transporter
		Additional biosynthetic gene				PF00743	3.4e-14	BN869_T00009550_1	Flavin-containing monooxygenase (FMO)
		Other gene				PF01636	0.00013	BN869_T00009551_1	Phosphotransferase enzyme family
BGC117		Transport-related gene	MFS transporter		4.9e-44	PF07690	9.2e-27	BN869_T00009878_1	MFS transporter
		Additional biosynthetic gene	Aldo/keto reductase family (Oxidoreductase)	SMCOG1039	3.9e-90	PF00248	3.1e-75	BN869_T00009881_1	Aldo/keto reductase family
		Other gene						BN869_T00009882_1	Hypothetical protein
		Other gene				PF03133	8.8e-39	BN869_T00006735_1	Tubulin-tyrosine ligase family
	pks22	Core biosynthetic gene	Beta-ketoacyl synthase (Polyketide synthase)	SMCOG1022	7.03e-34			BN869_T00009884_1	Polyketide synthase
		Additional biosynthetic gene	AMP dependent synthetase and ligase	SMCOG1002	1.3e-17	PF00501	3.7e-17	BN869_T00009885_1	AMP-binding
		Additional biosynthetic gene				PF01266	1.7e-17	BN869_T00009886_1	FAD dependent oxidoreductase family
		Transport-related gene	MFS transporter	SMCOG1106	4.9e-44	PF07690	1.9e-19	BN869_T00009887_1	MFS transporter
		Other gene				PF02538	8e-183	BN869_T00009888_1	Hydantoinase B/oxoprolinase
BGC122		Other gene				PF00018	1.5	BN869_T00010134_1	SRC Homology 3 Domain (SH3 domain)
		Other gene				PF00004	7.3e-13	BN869_T00010136_1	ATPase family associated with various cellular activities (AAA)
		Additional biosynthetic gene	Alcohol dehydrogenase	SMCOG1040	1.5e-57	PF08240	1e-16	BN869_T00010137_1	Alcohol dehydrogenase GroES-like domain
		Additional biosynthetic gene	O-methyltransferase	SMCOG1042	2.7e-61	PF00891	1.2e-26	BN869_T00010138_1	O-methyltransferase
		Additional biosynthetic gene				PF00732	8.7e-44	BN869_T00010139_1	Glucose-methanol-choline (GMC) oxidoreductase family
		Other gene						BN869_T00010140_1	Hypothetical protein
	pks23	Core biosynthetic gene	Beta-ketoacyl synthase (Polyketide synthase)	SMCOG1022	7.26e-38			BN869_T00010141_1	Polyketide synthase
		Additional biosynthetic gene	Alpha/beta hydrolase domain-containing protein	SMCOG1066	1e-10	PF00135	4.6e-92	BN869_T00010142_1	Carboxylesterase family
		Transport-related gene	ABC transporter related protein	SMCOG1288	7.525e-45	PF00664	2.1e-19	BN869_T00010143_1	ABC transporter transmembrane domain
		Transport-related gene	ABC transporter related protein	SMCOG1288	1.521e-75	PF00664	2.3e-37	BN869_T00010143_1	ABC transporter transmembrane domain
BGC124		Other gene						BN869_T00010233_1	Hypothetical protein
		Transport-related gene	MFS transporter	SMCOG1106	7.1e-10	PF07690	3.6e-10	BN869_T00010234_1	MFS transporter
		Other gene				PF06912	0.0032	BN869_T00010234_1	Domain of unknown function
		Other gene						BN869_T00010235_1	Hypothetical protein
		Transport-related gene	Drug resistance transporter, EmrB/QacA	SMCOG1005	7.4e-88	PF07690	6.7e-29	BN869_T00010236_1	MFS transporter
		Additional biosynthetic gene	8-amino-7-oxononanoate synthase (Transferases)	SMCOG1109	6.3e-83	PF00155	2.4e-26	BN869_T00010237_1	Aminotransferase class I and II
	pks20	Core biosynthetic gene	Beta-ketoacyl synthase (Polyketide synthase)	SMCOG1022	1.2e-53			BN869_T00010238_1	Polyketide synthase
		Other gene				PF00023	3.9e-20	BN869_T00010239_1	Ankyrin repeat
		Other gene				PF03098	1.4e-44	BN869_T00010240_1	Animal heme-dependent peroxidases
		Additional biosynthetic gene	FAD linked oxidase domain protein (Oxidoreductase)	SMCOG1138	2.403e-18	PF01565	2.5e-27	BN869_T00010241_1	FAD binding domain
BGC130		Additional biosynthetic gene	Tryptophan halogenase		1.6e-11	PF04820	9e-06	BN869_T00010446_1	Tryptophan halogenase
		Additional biosynthetic gene	FAD dependent oxidoreductase (Oxidoreductase)	SMCOG1103	5.9e-07	PF01266		BN869_T00010447_1	FAD dependent oxidoreductase family
		Transport-related gene	MFS transporter	SMCOG1106	1.3e-21	PF07690	2.2e-09	BN869_T00009887_1	MFS transporter
		Other gene				PF05378	8.9e-51	BN869_T00010450_1	Hydantoinase/oxoprolinase N-terminal region
		Other gene				PF02538	2.3e-45	BN869_T00010451_1	Hydantoinase B/oxoprolinase
		Other gene				PF09591	0.0014	BN869_T00010452_1	Hypothetical protein
		Additional biosynthetic gene	AMP-dependent synthetase and ligase	SMCOG1002	2.8e-21	PF07993	5.1e-29	BN869_T00008586_1	AMP-dependent synthetase and ligase
	pks29	Core biosynthetic gene	Methyltransferase (Polyketide synthase)	SMCOG1089	1.053e-11			BN869_T00010453_1	Polyketide synthase
		Additional biosynthetic gene	Short-chain dehydrogenase/reductase SDR (Oxidoreductase)	SMCOG1001	1.4e-29	PF00106	1.5e-10	BN869_T00010455_1	Short-chain dehydrogenases/reductases family (SDR)
		Additional biosynthetic gene				PF03188	0.0007	BN869_T00010456_1	Cytochrome b561
		Additional biosynthetic gene				PF01593	7.7e-20	BN869_T00010457_1	Flavin-containing amine oxidoreductase
		Transport-related gene	MFS transporter	SMCOG1106	1.7e-48	PF07690	1.5e-28	BN869_T00010458_1	MFS transporter
		Regulatory gene				PF11951	0.00035	BN869_T00010459_1	Fungal specific transcription factor domain
BGC134		Additional biosynthetic gene			1.3e-16	PF01565	1.3e-16	BN869_T00010687_1	FAD binding domain (Monooxigenase)
		Additional biosynthetic gene				PF04082	1.41e-49	BN869_T00010688_1	Transcription factor
		Transport-related gene	MFS transporter	SMCOG1106	1.4e-20	PF07690	2.6e-32	BN869_T00010689_1	MFS transporter
		Additional biosynthetic gene				PF03959	2.5e-25	BN869_T00010690_1	Serine hydrolase (FSH1)
		Other gene				PF04082		BN869_T00010691_1	Fungal specific transcription factor domain
		Additional biosynthetic gene	Methyltransferase	SMCOG1089	5.4e-14	PF08242	6.8e-16	BN869_T00010692_1	Methyltransferase domain
	pks2	Core biosynthetic gene	Beta-ketoacyl synthase (Polyketide synthase)	SMCOG1022	9.54e-43			BN869_T00010693_1	Polyketide synthase
	pks12	Core biosynthetic gene	Beta-ketoacyl synthase (Polyketide synthase)	SMCOG1022	4.9e-58			BN869_T00010694_1	Polyketide synthase
		Additional biosynthetic gene	Short-chain dehydrogenase/reductase SDR (Oxidoreductase)	SMCOG1001	4.5e-33)	PF00106	1.5e-21	BN869_T00010695_1	Short-chain dehydrogenase/reductase SDR
		Additional biosynthetic gene	Aminotransferase	SMCOG1019	2e-38	PF00155	2.8e-41	BN869_T00010698_1	Aminotransferase class I and II
		Additional biosynthetic gene				PF01522	0.0064	BN869_T00010699_1	Polysaccharide deacetylase
		Other gene				PF06985	5.3e-06	BN869_T00010700_1	Heterokaryon incompatibility protein (HET)
BGC142		Other gene					PF00172	BN869_T00011029_1	Fungal Zn(2)-Cys(6) binuclear BGC domain
		Additional biosynthetic gene	Cytochrome P450	SMCOG1034	1.782e-08	PF00005	1.7e-13	BN869_T00011031_1	Cytochrome P450
		Other gene				PF05572	1.5e-17	BN869_T00011032_1	Peptidase_M43
	pks8	Core biosynthetic gene	Beta-ketoacyl synthase (Polyketide synthase)	SMCOG1022	1.32e-39			BN869_T00011033_1	Polyketide synthase
		Additional biosynthetic gene	Crotonyl-CoA reductase/alcohol dehydrogenase	SMCOG1028	1.9e-25	PF00107	3.3e-19	BN869_T00011034_1	Zinc-binding dehydrogenase
		Other gene				PF00350	7.2e-33	BN869_T00011035_1	Dynamin family
		Other gene				PF14420	3.72e-17	BN869_T00011036_1	Clr5 domain
BGC168		Additional biosynthetic gene				PF14269	8.04e-64	BN869_T00012367_1	Aryl sulfotransferase
		Transport-related gene	MFS transporter	SMCOG1106	1.4e-50	PF07690	3.6e-27	BN869_T00012368_1	MFS transporter
		Additional biosynthetic gene				PF01593	5.8e-40	BN869_T00006946_1	Flavin-containing amine oxidoreductase
		Regulatory gene				PF11951	0.0077	BN869_T00012371_1	Fungal specific transcription factor domain
		Other gene				PF04828	1.5e-18	BN869_T00012372_1	Glutathione-dependent formaldehyde-activating enzyme
		Other gene				PF01156	4.5e-69	BN869_T00008517_1	Inosine-uridine preferring nucleoside hydrolase
	pks25	Core biosynthetic gene	Malonyl CoA-acyl carrier protein transacylase (Polyketide synthase)	SMCOG1021	1.6e-48			BN869_T00012373_1	Polyketide synthase
		Additional biosynthetic gene				PF03959	1.55e-25	BN869_T00012374_1	Serine hydrolase (FSH1)
		Transport-related gene				PF07690	9.65e-24	BN869_T00012375_1	MFS transporter
		Additional biosynthetic gene	Cytochrome_P450	SMCOG1034	2.9e-39	PF00067	2.4e-22	BN869_T00012376_1	Cytochromes P450 (CYPs)
		Additional biosynthetic gene				PF07883	2.9e-13	BN869_T00012377_1	Cupin superfamily
		Other gene				PF01557	1.7e-10	BN869_T00012378_1	Fumarylacetoacetate (FAA) hydrolase family
		Transport-related gene	Phenylalanine-specific permease	SMCOG1038	8.8e-07	TIGR00907	7.75e-05	BN869_T00012380_1	Phenylalanine-specific permease
		Additional biosynthetic gene	Aldehyde dehydrogenase (Dehydrogenase)	SMCOG1017		PF00171	4.04e-155	BN869_T00012381_1	Aldehyde dehydrogenase family
BGC180		Transport-related gene	Sugar transport protein	SMCOG1169	8e-55	PF00083	1.8e-46	BN869_T00013073_1	Sugar (and other) transporter (subfamilly of MFS)
		Additional biosynthetic gene	Alcohol dehydrogenase (Dehydrogenase)	SMCOG1040	5.1e-71	PF00107	4.7e-22	BN869_T00013075_1	Zinc-binding alcohol dehydrogenase
		Other gene	WD-40 repeat-containing protein	SMCOG1173	6.09e-44	PF00400	3.8e-12	BN869_T00013076_1	WD-40 repeats (also known as WD or beta-transducin repeats)
	pks10	Core biosynthetic gene	Crotonyl-CoA reductase/alcohol dehydrogenase (Polyketide synthase)	SMCOG1028	1.406e-65			BN869_T00013077_1	Polyketide synthase
		Transport-related gene	MFS transporter	SMCOG1106	4.1e-69	PF07690	3.1e-35	BN869_T00013078_1	MFS transporter
		Additional biosynthetic gene	Aminotransferase class-III	SMCOG1013	5.9e-71	PF00202	7e-50	BN869_T00013080_1	Aminotransferase class-III
BGC186		Additional biosynthetic gene	FAD linked oxidase domain protein (Oxidoreductases)	SMCOG1138	3.2e-80	PF01565	6.4e-26	BN869_T00006576_1	FAD binding domain
		Other gene						BN869_T00013273_1	Zinc-dependent metalloprotease (ZnMc)
		Other gene						BN869_T00013274_1	Glycoside hydrolase family 5 protein
		Regulatory gene				PF04082	7.8e-12	BN869_T00013276_1	Fungal specific transcription factor domain
		Other gene						BN869_T00013278_1	Magnesium-translocating P-type ATPase
	pks13	Core biosynthetic gene	Methyltransferase (Polyketide synthase)	SMCOG1089	1.3e-15			BN869_T00013279_1	Polyketide synthase
		Other gene				PF00450	7.1e-25	BN869_T00013282_1	Serine carboxypeptidase
BGC188		Transport-related gene	MFS transporter	SMCOG1106	1.53e-61	PF07690	1.1e-12	BN869_T00007093_1	MFS transporter
		Other gene				PF07876		BN869_T00010320_1	Stress responsive A/B Barrel Domain
		Additional biosynthetic gene	GCN5-related N-acetyltransferase (Acetyltransferase)	SMCOG1111	4.4e-15	PF00583	1.1e-13	BN869_T00013304_1	Acetyltransferase (GNAT) family
		Additional biosynthetic gene	Short-chain dehydrogenase/reductase (SDR) (Oxidoreductase)	SMCOG1001	5.848e-07	PF00106	0.00023	BN869_T00013305_1	Short-chain dehydrogenases/reductases family (SDR)
	pks16	Core biosynthetic gene	Beta-ketoacyl synthase (Polyketide synthase)	SMCOG1022	2e-71			BN869_T00013307_1	Polyketide synthase
		Additional biosynthetic gene				PF00933	1.3e-62	BN869_T00013308_1	Glycoside hydrolase family 3
		Additional biosynthetic gene	Short-chain dehydrogenase/reductase (SDR) (Oxidoreductase)	SMCOG1001	2.175e-06	PF00106	2.4e-06	BN869_T00013309_1	Short-chain dehydrogenases/reductases family (SDR)
BGC190		Transport-related gene	MFS transporter	SMCOG1106	4e-07	PF07690	3.1e-10	BN869_T00005278_1	MFS transporter
		Additional biosynthetic gene	Aldehyde dehydrogenase (Dehydrogenase)	SMCOG1017	8.4e-89	PF00171	4.2e-103	BN869_T00013336_1	Aldehyde dehydrogenase family
		Additional biosynthetic gene	Hypothetical_protein	SMCOG1087	3e-64	PF01494	2e-24	BN869_T00013337_1	Monooxigenase
		Transport-related gene				PF07690	2e-11	BN869_T00013338_1	MFS transporter
		Additional biosynthetic gene	Hypothetical protein	SMCOG1092	5.7e-41	PF00743	1e-16	BN869_T00012385_1	Flavin-binding monooxygenase
	pks19	Core biosynthetic gene	Beta-ketoacyl synthase (Polyketide synthase)	SMCOG1022	7.7e-45			BN869_T00013339_1	Polyketide synthase
		Additional biosynthetic gene				PF05199	5.8e-40	BN869_T00002601_1	Glucose-methanol-choline oxidoreductase family
		Additional biosynthetic gene	Aalcohol dehydrogenase (Dehydrogenase)	SMCOG1040	4.984e-65	PF08240	4.4e-25	BN869_T00013340_1	Alcohol dehydrogenase GroES-like domain
		Regulatory gene				PF04082	0.0093	BN869_T00013341_1	Fungal specific transcription factor domain
		Regulatory gene				PF11951	0.00084	BN869_T00013342_1	Fungal transcription factor
		Additional biosynthetic gene	Short-chain dehydrogenase/reductase (SDR) (Oxidoreductase)	SMCOG1001	2.5e-21	PF00106	3.2e-05	BN869_T00013343_1	Short-chain dehydrogenases/reductases family (SDR)
	*Core biosynthetic genes: genes encoding putative polyketide synthase
	* Additional biosynthetic genes: genes encoding putative Acetyltransferase, Dehydrogenase, Epimerase/dehydratase, Hydrolase, Isomerase, Methyltransferase, Oxidoreductase, Transferase (tailoring enzymes)
	*Transporter-related genes: genes encoding ABC transporter, MFS transporter
	* Regulatory genes: genes related with transcription factor
